# Supplementary material for: Signals of forest degradation in the demography of common Asian amphibians
Source: PeerJ. 2018 Jan 31;6:e4220. doi: 10.7717/peerj.4220 (PMC5797445; doi:10.7717/peerj.4220)
Supplement: Data S2 — Raw data from Thailand on body condition of Duttaphrynus melanostictus, larval growth and survival of Microhyla heymonsi, and embryonic survival of Polypedates leucomystax. [file peerj-06-4220-s002.xlsx]

## Sheet: Sheet1
S2 Dataset. Amphibian Data from Thailand.
Duttaphrynus melanostictus body condition
Habitat	Sex	Length (cm)	Mass (g)		Habitat
a	f	59.3	22		a = agricultural land
a	u	63	29		d = degraded forest
a	u	64	26		i = intact forest
a	m	91	99
i	m	76.9	40
i	f	109.2	127
i	m	98.2	125
i	f	110.4	155
i	f	96.8	120
i	u	69.1	35
i	u	109	130
i	f	104.5	115
i	f	67.2	35
i	m	85	52
i	m	99.6	148
i	u	68.7	37
i	m	100.9	160
i	f	108.2	147
i	m	119	203
i	f	97.1	104
i	f	97.8	127.5
i	f	104.2	140
i	f	94	136
i	f	100.4	117
i	m	75	52
i	f	85	63
i	f	110	114
i	f	82	71
i	f	79	67
i	f	95	103
i	f	108	139
i	u	63	33
i	m	103	119
i	f	82	60
i	f	92	67
i	f	103	130
i	f	107	119
i	m	113	127
i	f	107	168
i	m	86	71
i	f	97	84
i	f	84	96
i	f	129	225
i	f	112	185
i	f	104	120
i	f	100	108
i	f	107	148
i	m	91	94
i	u	87	94
i	f	93	112
i	f	104	122
d	f	76.5	40
d	f	54	19
d	f	69.5	27
d	m	87	70
d	m	78	49
d	f	80	48
d	m	102.5	105
d	m	69.5	31
d	u	66	29
d	f	62	22.5
d	u	64	32.5
d	m	58	24
d	m	59	23
d	f	59	22.5
d	m	71	31
d	m	68	30
d	u	70.5	45
d	f	78.5	62
d	f	95	99.5
d	f	122	210.5
d	m	106	152.5
d	m	80	55.5
d	f	103	110
d	u	73	42
d	f	95	87
d	f	111	101
d	m	78	57
d	f	84	69
d	m	80.5	57.5
d	m	71	48
d	u	84	67
d	m	79	66
d	m	77	53
d	f	117	174
d	m	70	40
d	m	73	47
d	f	83	51
d	f	82	74
d	u	74	48
d	f	93	60
d	f	83	66
d	u	71	41
d	m	73	57
d	m	79	45
d	m	74	56
d	f	81	58
d	f	194	114
d	m	87	92
d	m	78	44
d	u	95	82
d	f	79	74
d	m	89	86
d	f	86	91
d	u	86	90
d	f	81	67
d	u	74	50
d	f	102	117
d	m	78	46
d	m	81	60
d	u	75	48
d	m	84	68
d	m	99	96
d	m	81	62
d	f	83	75
d	m	86	78
d	m	103	140
d	u	79	63
d	m	97	81
d	f	97	108
Microhyla heymonsi embryonic survival
Habitat	Parent	Number surviving	Number unhatched/dead	Proportion surviving
a	1	48	3	0.941176
a	1	71	3	0.959459
a	1	53	4	0.929825
a	1	41	6	0.87234
a	1	24	1	0.96
a	1	55	5	0.916667
a	2	46	5	0.901961
a	2	60	22	0.731707
a	2	48	0	1
a	2	28	3	0.903226
a	2	22	6	0.785714
a	2	37	1	0.973684
a	3	46	0	1
a	3	63	1	0.984375
a	3	77	2	0.974684
a	3	40	5	0.888889
a	3	19	0	1
a	3	27	1	0.964286
d	1	71	28	0.717172
d	1	36	8	0.818182
d	1	57	1	0.982759
d	1	81	3	0.964286
d	1	40	18	0.689655
d	1	31	21	0.596154
d	2	105	29	0.783582
d	2	29	5	0.852941
d	2	123	12	0.911111
d	2	69	8	0.896104
d	2	26	17	0.604651
d	2	37	32	0.536232
d	3	63	14	0.818182
d	3	39	14	0.735849
d	3	166	17	0.907104
d	3	72	11	0.86747
d	3	33	36	0.478261
d	3	34	3	0.918919
i	1	24	17	0.585366
i	1	75	10	0.882353
i	1	39	46	0.458824
i	1	42	7	0.857143
i	1	30	4	0.882353
i	1	30	13	0.697674
i	2	19	43	0.306452
i	2	10	15	0.4
i	2	25	74	0.252525
i	2	47	4	0.921569
i	2	29	1	0.966667
i	2	30	2	0.9375
i	3	25	11	0.694444
i	3	81	13	0.861702
i	3	34	40	0.459459
i	3	43	7	0.86
i	3	21	6	0.777778
i	3	25	15	0.625
Microhyla fissipes larval survival
Habitat	Number surviving	Proportion surviving
a1a	18	0.72
a1b	16	0.64
a1c	25	1
a1d	22	0.88
a1e	22	0.88
a1f	23	0.92
a2a	19	0.76
a2b	16	0.64
a2c	20	0.8
a2d	25	1
a2e	21	0.84
a2f	23	0.92
a3a	16	0.64
a3b	23	0.92
a3c	22	0.88
a3d	25	1
a3e	18	0.72
a3f	16	0.64
d1a	16	0.64
d1b	18	0.72
d1c	14	0.56
d1d	13	0.52
d1e	23	0.92
d1f	19	0.76
d2a	19	0.76
d2b	13	0.52
d2c	22	0.88
d2d	9	0.36
d2e	9	0.36
d2f	7	0.28
d3a	9	0.36
d3b	10	0.4
d3c	13	0.52
d3d	16	0.64
d3e	7	0.28
def	17	0.68
i1a	18	0.72
i1b	25	1
i1c	16	0.64
i1d	19	0.76
i1f	25	1
i2a	13	0.52
i2b	11	0.44
i2c	15	0.6
i2d	4	0.16
i2e	12	0.48
i2f	5	0.2
i3a	11	0.44
i3b	13	0.52
i3c	13	0.52
i3d	6	0.24
i3e	11	0.44
i3f	19	0.76
Microhyla fissipes larval growth
	Total length (mm) by container
Habitat	1a	2a	3a	1b	2b	3b	1c	2c	3c	1d	2d	3d	1e	2e	3e	1f	2f	3f
a	9.45	16.33	12.02	8.32	13.4	16.97	13.39	11.26	18.62	10.56	14.77	15.49	10.81	15.63	13.59	12.2	12.54	17.29
a	8.51	14	11.47	7.57	12.02	16.54	13.48	12.43	18.99	9.09	14.33	13.46	12.25	15.43	14.05	12.03	11.5	16.97
a	10.47	12.5	12.83	11.07	9.39	16.13	13.21	14.14	15.91	12.05	10.85	15.38	10.89	16.28	14.54	11.73	15.77	16.77
a	10.05	14.98	9.73	7.02	7.66	17.61	14.78	9.93	18.39	13.12	14.41	14.95	11.05	16.05	14.7	12.58	15.59	17.05
a	11.55	14.41	8.41	9.4	7.88	16.25	13.46	13.15	18.69	11.02	12.31	16.05	12.85	16.85	14.43	13.67	14.26	16.38
a	10.14	15.73	7.13	10.94	9.89	15.98	14.76	12.18	18.87	9.8	13.89	12.15	8.48	15.65	16.04	11.97	16.04	17.34
a	13.34	14.17	12.29	8.76	11.73	16.03	11.54	12.65	19.37	13.56	12.86	14.79	14.78	14.5	12.31	12.11	16.27	17.36
a	8.48	12.81	12.36	7.54	9.87	15.19	14.55	11.37	16.76	9.08	13.91	14.87	14.62	13.55	15.13	12.97	12.56	16.6
a	10.01	14.81	8.59	8.47	11.92	15.62	11.77	12.62	17.49	12.71	14.92	14.27	13.86	14.86	13.48	12.71	16.63	18.63
a	11.86	13.84	8.2	9.26	10.1	16.1	12.88	12.17	15.74	12.68	14.57	13.25	13.66	13.57	11.37	8.85	14.62	17.2
a	10.74	15.2	12.69	9.94	8.49	15.19	13.4	13.22	19.56	12.9	14.07	15.91	12.95	16.11	14.09	11.66	14.19	17.65
a	11.22	11.5	10.45	6.85	11.5	14.7	14.54	12.43	19.81	12.65	14.15	14.64	14.3	14.49	15.43	12.58	17.35	17.72
a	12.43	13.08	10.6	9.52	10.7	13.9	14.12	11.56	17	13.12	14.47	14.63	11.92	14.72	15.46	9.97	14.89	18.16
a	9.73	15.67		6.71	11.56	16.64	14.97	14.49	13.53	8.13	13.48	9.63	12.68	15.33	15.2	11.69	15.6	9.93
a	10.36	13.56		5.36	11.22	17.92	12.02	12.21	12.64	12.89	14.72	12.91	8.59	14.82	15.05	11.11	15.76	16.69
a		15.34				18.43	13.61	12.36	16.53	9.65	13.48	14.76	15.64	15.52	14.69	10.92	15.18	18.07
a		14.24				18.08	13.69	9.75	14.26	13.74	13.5	14.2	11.76	14.62	13.77	10.56	14.52
a		13.77				14.39	9.96	14.49	19.53	12.03	14.59	13.54	13.71	13.7	12.97	13.41	12.66
a		13.82				17.71	13.03	12.49	14.84	10.75	13.61	15.09	13.89	13.29		12.62	12.04
a						11.86	13.28		17.15	11.84	13.38	13.62	15.17	14.2		13.1	14.13
a						15.95	14.94		14.89	11.63	15.07	14.42	14.19	12.35		11.15	9.91
a						17.85	14.4		14.18	13.66	13.82	16.32	17.13			9.59	14.49
a						15.99	11.65				12.95
a							13.66				14.92
d	11.33	11.84	9.86	14.9	13.14	11.38	15.51	12.65	7.85	11.68	8.57	16.25	11.79	8.5	7.96	12.6	7.91	9.58
d	12.93	12.47	8.58	13.21	10.18	8.76	14.08	12.3	6.24	14.26	8.53	7.21	11.25	8.98	8.24	10.36	7.38	10.17
d	10.67	10.77	10.74	15.54	8.16	8.53	13.09	10.4	6.54	15.19	9.14	6.25	14.13	6.59	8.92	10.99	8.78	9.27
d	12.18	10.42	9.76	12.78	10.86	8.71	10.28	13.25	6.02	14.45	7.5	7.02	12.61	8.9	9.66	14.23	7.34	9.53
d	11.78	12.66	9.03	13.2	10.33	9.39	13.83	10.42	7.51	12.68	8.85	9.15	10.44	8.93	10.91	13.98	8.47	11.66
d	14.66	12.44	9.17	12.96	8.51	9.28	14.55	11.85	7.06	15.04	6.11	9.41	10.99	8.06	11.55	12.96	7.47	13.3
d	8.51	10.59	7.88	16.01	10.43	10.09	14.35	9.42	5.64	12.74	8.94	17.4	12.33	9.41	11.25	12.06	8.09	10.3
d	8.18	9.69	8.73	14.77	10.15	8.1	9.3	11.4	8.26	14.55	7.79	8.42	12.44	10.16		12.64		11.98
d	11.17	11.23	8.67	14.03	12.2	6.83	11.59	11.13	7.21	12.03	8.1	10.57	10.95	9.24		12.73		5.9
d	11.67	10.55		9.65	10.2	7.92	13.9	11.24	5.78	13.19		6.69	12.28			12.81		7.47
d	13.09	11.33		13.67	12.13		14.54	11.66	5.78	12.52		8.19	14.5			13.83		6.37
d	10.15	10.3		13.48	10.73		13.51	11.07	6.13	14.87		11.16	12.48			13.12		10.61
d	11.24	10.26		14.61	6.71		13.07	10.37	6.51	13.07		8.43	14.06			14.54		10.46
d	11.25	8.19		13.37			13.38	11.22				9.13	12.58			13.67		10.21
d	7.4	9.07		14.7				11.33				9.44	13.03			12.81		10.97
d	11.03	10.91		13.19				11.2				6.72	12.41			13.26		10.3
d		9.31		13.84				8.9					10.57			8.49		8.09
d		11.17		12.95				10.72					13.63			7.66
d								11.85					12.79			13.05
d								9.76					10.21
d								12.04
d								12.24
i	11.65	10.71	9.33	16	8.54	7.38	16.28	12.07	13.23	20.63	12.26	11.68		10.97	12.58	14.74	19.51	8.29
i	14.09	9.75	10.72	13.91	7	9.87	13.65	7.46	13.3	18.35	14.09	13.65		12.24	9.98	14.33	16.26	8.43
i	14.61	10.13	11.42	14.95	10.37	9.67	13.32	13.72	11.87	19.34	15.19	11.85		11.99	11.58	12.16	16.83	7.55
i	16.04	11	9.46	12.71	10.85	7.52	12.81	13.03	12.24	20.53	11.8	13.26		10.63	10.43	14.69	18.14	8.61
i	15.32	11.73	13.09	15.78	9.62	7.88	12.31	10.11	11.94	19.64		9.55		10.99	12.03	15.04	17.91	8.37
i	17.35	9.81	8.85	16.4	9.21	7.28	11.3	10.74	12.87	20.78		11.13		10.31	11.69	17.02		7.97
i	13.41	11.41	13.01	16.81	8.27	10.75	10.68	15.11	11.02	19.75				8.66	11.67	15.89		8.66
i	16.42	12.52	8.41	17.1	8.51	9.2	11.31	12.87	11.49	21.55				12.41	11.82	15.09		7.26
i	15.96	11.82	12.14	14.94	8.73	8.84	15.44	12.32	12.64	20.05				9.45	9.5	13.03		9.78
i	14.93	11.21	11	15.89	9.74	13.33	12.07	8.94	12.19	19.41				11.63	10.01	14.51		9.21
i	17.83	12.67		15.7	7.75	8.82	11.4	10.11	11.37	21.01				10.15		15.56		8.25
i	18.34			16.62		12.27	10.57	9.88	11.27	20.37				8.39		15.31		11.82
i	17.51			15.72		8.14	14	11.79	9.69	18.05						13.07		6.79
i	14.54			14.78			10.32	13.6		20.69						14.76		8.98
i	16.19			17.26			10.25	9.71		19.66						14.6		8.06
i	13.88			17.35			11.21			21.91						16.54		9.42
i	16.42			16.52						21.06						15.99		9.71
i	18.7			13.64						18.7						15.51		8.76
i				15.8						17.42						16.23
i				11.94												13.28
i				15.75												15.38
i				14.61												15.23
				13.8												16.92
				13.83												12.77
				16												14.7
Polypedates leucomystax embryonic survival
Habitat	Treatment	Number fly larvae	Number surviving	Number unhatched/dead	Proportion surviving
a	f	44	404	17	0.72259
a	f	8	0	33	0
a	f	0	465	21	0.95679
a	f	0	13	3	0.0232517
a	f	5	333	119	0.5956
a	f	0	1	591	0.00168919
a	f	0	360	29	0.92545
a	f	5	205	54	0.366661
a	f	118	23	124	0.0411375
a	nf	0	521	2	0.996176
a	nf	0	431	54	0.88866
a	nf	0	325	90	0.783133
a	nf	0	184	500	0.269006
a	nf	0	0	0	0
a	nf	0	135	344	0.281837
a	nf	0	3	23	0.00536577
a	nf	0	52	444	0.104839
a	nf	0	367	47	0.886473
d	f	0	524	30	0.945848
d	f	7	242	77	0.432838
d	f	20	2	6	0.00357718
d	f	4	344	74	0.615275
d	f	27	29	146	0.0518691
d	f	0	554	25	0.956822
d	f	0	508	21	0.960302
d	f	0	546	19	0.966372
d	f	0	354	29	0.924282
d	nf	0	548	29	0.94974
d	nf	0	558	44	0.92691
d	nf	0	357	148	0.706931
d	nf	0	613	34	0.94745
d	nf	0	651	26	0.961595
d	nf	0	638	33	0.95082
d	nf	0	552	9	0.983957
d	nf	0	653	16	0.976084
d	nf	0	482	15	0.969819
i	f	33	106	130	0.18959
i	f	0	622	36	0.945289
i	f	0	660	27	0.960699
i	f	0	2	553	0.0036036
i	f	0	354	29	0.924282
i	f	3	497	1	0.888929
i	f	12	347	11	0.62064
i	f	5	336	104	0.600966
i	f	0	502	8	0.984314
i	nf	0	521	30	0.945554
i	nf	0	701	28	0.961591
i	nf	0	463	14	0.97065
i	nf	0	569	18	0.969336
i	nf	0	478	57	0.893458
i	nf	0	616	4	0.993548
i	nf	0	616	34	0.947692
i	nf	0	678	20	0.971347
i	nf	0	583	43	0.93131
